# Supplementary material for: Adolescent Risky Alcohol Use Is Associated With Electrophysiological Markers of Error Processing: Findings From a Large Cohort Study
Source: Biol Psychiatry Glob Open Sci. 2025 Sep 17;6(1):100615. doi: 10.1016/j.bpsgos.2025.100615 (PMC12593575; doi:10.1016/j.bpsgos.2025.100615)
Supplement: Table S2 [file mmc2.xlsx]

## Sheet: Age of alcohol initiation
		ERN					Pe					FM-Theta power
Contrast	Model	b	SE	t	df	p	b	SE	t	df	p	b	SE	t	df	p
Linear	M1	-1.798	0.602	-2.987	1287.9	0.0029	-1.031	0.74	-1.393	1287.9	0.164	-0.114	0.061	-1.873	1286.9	0.061
Linear	M2	-1.823	0.605	-3.015	1275.3	0.0026	-0.832	0.744	-1.118	1276.4	0.264	-0.093	0.061	-1.528	1273.9	0.127
Linear	M3	-1.903	0.61	-3.118	1264.6	0.0019	-0.808	0.752	-1.075	1267	0.283	-0.096	0.062	-1.555	1265.5	0.12
Quadratic	M1	0.376	0.552	0.682	1287.9	0.495	-0.194	0.678	-0.286	1287.9	0.775	-0.057	0.056	-1.027	1286.9	0.305
Quadratic	M2	0.417	0.553	0.753	1277.8	0.451	0.056	0.681	0.083	1276.1	0.934	-0.041	0.056	-0.727	1275.2	0.467
Quadratic	M3	0.357	0.558	0.639	1262.9	0.523	-0.031	0.688	-0.045	1259.6	0.964	-0.038	0.056	-0.677	1263.9	0.499
Cubic	M1	-0.668	0.521	-1.282	1287.9	0.2	-0.597	0.641	-0.931	1287.9	0.352	0.04	0.053	0.767	1286.9	0.443
Cubic	M2	-0.621	0.52	-1.194	1277.4	0.233	-0.669	0.64	-1.047	1277.4	0.295	0.034	0.052	0.652	1275.9	0.515
Cubic	M3	-0.744	0.523	-1.421	1265.3	0.156	-0.755	0.645	-1.171	1268.7	0.242	0.031	0.053	0.595	1268.2	0.552
Quartic	M1	-0.198	0.451	-0.439	1287.9	0.661	-0.245	0.554	-0.443	1287.9	0.658	-0.114	0.046	-2.513	1286.9	0.012
Quartic	M2	-0.27	0.45	-0.601	1277.4	0.548	-0.256	0.554	-0.463	1277.3	0.643	-0.113	0.045	-2.48	1275.5	0.013
Quartic	M3	-0.277	0.45	-0.616	1270.2	0.538	-0.25	0.554	-0.452	1269.1	0.652	-0.112	0.045	-2.47	1269.6	0.014

## Sheet: Recent alcohol use
		ERN					Pe					FM-Theta power
Contrast	Model	b	SE	t	df	p	b	SE	t	df	p	b	SE	t	df	p
Linear	M1	0.174	0.526	0.331	1186.9	0.741	1.189	0.644	1.845	1186.9	0.065	0.053	0.053	0.997	1185.9	0.319
Linear	M2	-0.08	0.542	-0.148	1176.2	0.882	0.774	0.665	1.164	1174.6	0.245	0.033	0.055	0.607	1171.6	0.544
Linear	M3	-0.121	0.546	-0.222	1165	0.824	0.83	0.672	1.236	1156.3	0.217	0.028	0.056	0.511	1149.2	0.609
Quadratic	M1	-0.687	0.49	-1.4	1186.9	0.162	-0.358	0.601	-0.595	1186.9	0.552	-0.086	0.05	-1.728	1185.9	0.084
Quadratic	M2	-0.683	0.492	-1.389	1174.8	0.165	-0.456	0.603	-0.755	1176.1	0.45	-0.098	0.05	-1.962	1175	0.05
Quadratic	M3	-0.71	0.494	-1.437	1164.2	0.151	-0.513	0.607	-0.845	1165.6	0.398	-0.098	0.05	-1.95	1165.7	0.051
Cubic	M1	-0.067	0.452	-0.149	1186.9	0.882	-0.118	0.555	-0.214	1186.9	0.831	0.082	0.046	1.791	1185.9	0.073
Cubic	M2	-0.069	0.452	-0.152	1176.5	0.879	-0.075	0.554	-0.136	1175.5	0.892	0.086	0.046	1.88	1173.1	0.06
Cubic	M3	-0.119	0.454	-0.263	1163.7	0.793	-0.105	0.557	-0.189	1168.7	0.85	0.084	0.046	1.822	1163.2	0.069

## Sheet: Recent binge drinking
		ERN					Pe					FM-Theta power
Contrast	Model	b	SE	t	df	p	b	SE	t	df	p	b	SE	t	df	p
Linear	M1	1.486	0.557	2.669	1185.9	0.0077	2.692	0.68	3.957	1185.9	8.03e-05	0.06	0.057	1.064	1184.9	0.287
Linear	M2	1.346	0.579	2.324	1174.6	0.0203	2.262	0.709	3.189	1173	0.00147	0.031	0.059	0.519	1166.7	0.604
Linear	M3	1.373	0.584	2.35	1160.4	0.0189	2.363	0.717	3.297	1158.7	0.00101	0.027	0.06	0.455	1151.2	0.649
Quadratic	M1	0.171	0.527	0.325	1185.9	0.745	-0.446	0.643	-0.693	1185.9	0.489	-0.031	0.054	-0.572	1184.9	0.567
Quadratic	M2	0.051	0.528	0.096	1173.5	0.923	-0.39	0.646	-0.604	1175	0.546	-0.028	0.054	-0.53	1172.5	0.596
Quadratic	M3	0.069	0.53	0.13	1158.4	0.897	-0.416	0.648	-0.642	1166.8	0.521	-0.026	0.054	-0.48	1166.7	0.631
Cubic	M1	0.573	0.53	1.081	1185.9	0.28	-0.093	0.647	-0.144	1185.9	0.886	-0.003	0.054	-0.05	1184.9	0.96
Cubic	M2	0.641	0.529	1.21	1176	0.226	-0.011	0.648	-0.017	1175.2	0.987	0.004	0.054	0.082	1173.3	0.935
Cubic	M3	0.673	0.531	1.269	1167.9	0.205	-0.043	0.651	-0.066	1166.8	0.947	0.008	0.054	0.153	1163.7	0.879
Quartic	M1	0.069	0.483	0.142	1185.9	0.887	-0.819	0.591	-1.387	1185.9	0.166	0.108	0.049	2.193	1184.9	0.028
Quartic	M2	0.144	0.484	0.297	1174.9	0.766	-0.802	0.593	-1.353	1175.5	0.176	0.108	0.049	2.193	1173.4	0.0285
Quartic	M3	0.115	0.486	0.236	1166.3	0.814	-0.799	0.596	-1.34	1163.6	0.18	0.107	0.05	2.155	1165.2	0.0313
